# Supplementary material for: SlBIR3 Negatively Regulates PAMP Responses and Cell Death in Tomato
Source: Int J Mol Sci. 2017 Sep 13;18(9):1966. doi: 10.3390/ijms18091966 (PMC5618615; doi:10.3390/ijms18091966)
Supplement: Supplementary file 1 [file ijms-18-01966-s001.zip]

Archive with 3 entries (2 files):
- ijms-214996 supplement/
- ijms-214996 supplement/Supplemental Figures S1-S7.docx
- ijms-214996 supplement/Supplemental Table S1.docx
